# Supplementary material for: Overexpression of CDCA8 Predicts Poor Prognosis and Promotes Tumor Cell Growth in Prostate Cancer
Source: Front Oncol. 2022 Apr 5;12:784183. doi: 10.3389/fonc.2022.784183 (PMC9016845; doi:10.3389/fonc.2022.784183)
Supplement: Supplementary file 1 [file DataSheet_1.zip]

Archive with 4 entries (4 files):
- Supplementary Figure 2.docx
- Supplementary Figure 3.docx
- Supplementary Figure 4.docx
- Supplementary Figure 1.docx
